# Supplementary material for: Parvovirus B19 Outbreak in Israel: Retrospective Molecular Analysis from 2010 to 2023
Source: Viruses. 2024 Mar 20;16(3):480. doi: 10.3390/v16030480 (PMC10974090; doi:10.3390/v16030480)
Supplement: Supplementary file 1 [file viruses-16-00480-s001.zip]

Archive with 1 entries (1 files):
- viruses-2896045-supplementary.pdf
